# Supplementary material for: The Effects of Artificially Dosed Adult Rumen Contents on Abomasum Transcriptome and Associated Microbial Community Structure in Calves
Source: Genes (Basel). 2021 Mar 16;12(3):424. doi: 10.3390/genes12030424 (PMC7999174; doi:10.3390/genes12030424)
Supplement: Supplementary file 1 [file genes-12-00424-s001.zip]

Archive with 4 entries (4 files):
- Supplementary Table 1-DEGs.pdf
- Supplementary Table 2-GO.pdf
- Supplementary Table 3-genera.pdf
- Supplementary Table S4.doc
